# Supplementary material for: Creole goat morphological diversity partially mirrors district-level variation in the seasonally dry forest of Piura in Peru
Source: PLoS One. 2025 Dec 31;20(12):e0339584. doi: 10.1371/journal.pone.0339584 (PMC12755774; doi:10.1371/journal.pone.0339584)
Supplement: S1 File — (XLSX) [file pone.0339584.s001.xlsx]

## Sheet: rawdata
District	Age	BW	WH	RH	BL	CG	CP	RL	BD	CW	RW	BOI	PVI	PPI	MTI	TPI	LPI	CCI	RCTI	CLI	Farmer
Catacaos	1	36.8	64	70	61	78	8.5	19	30	18.5	16	78.2	84.2	104.9	10.9	25	27.1	57.5	13.3	23.1	A
Catacaos	1	33.4	64	68	55	78	8.5	21	29	18	15	70.5	71.4	116.4	10.9	23.4	30.9	52.2	13.3	25.4	A
Catacaos	2	38.7	65	66	51	84	8	20	32	19	16	60.7	80	127.5	9.5	24.6	30.3	59.5	12.3	20.7	A
Catacaos	1	36.6	68	67.5	55	79	8.5	15.5	29	18	16	69.6	103.2	123.6	10.8	23.5	23	53.8	12.5	23.2	A
Catacaos	2	51.6	68.5	73	65	88	10	23.5	33	19	19.5	73.9	83	105.4	11.4	28.5	32.2	75.3	14.6	19.4	A
Catacaos	2	50.1	71	77.5	61	89.5	9.5	22	35	20	20	68.2	90.9	116.4	10.6	28.2	28.4	70.6	13.4	19	A
Catacaos	2	61.9	74.5	75.5	65	93	10	26	35.5	23	21	69.9	80.8	114.6	10.8	28.2	34.4	83.1	13.4	16.2	A
Catacaos	2	55.1	73	77	65	87	10	24	32	20	21	74.7	87.5	112.3	11.5	28.8	31.2	75.5	13.7	18.1	A
Catacaos	2	58.4	69	74	63	90	10	24	33	22	21	70	87.5	109.5	11.1	30.4	32.4	84.6	14.5	17.1	A
Catacaos	2	52.7	74	70	62	92	9	24	34	22	19	67.4	79.2	119.4	9.8	25.7	34.3	71.2	12.2	17.1	A
Catacaos	2	46	68	72	62	86	9	23	31	20	18	72.1	78.3	109.7	10.5	26.5	31.9	67.6	13.2	19.6	A
Catacaos	2	53	67	73.5	67	87	10	24	32.5	20	20	77	83.3	100	11.5	29.9	32.7	79.1	14.9	18.9	A
Catacaos	2	51.3	69	75.5	61	83	9	23	32	17	19	73.5	82.6	113.1	10.8	27.5	30.5	74.3	13	17.5	A
Catacaos	2	50.7	73.5	77	65	90	9	25	35	20	20	72.2	80	113.1	10	27.2	32.5	69	12.2	17.8	A
Catacaos	2	53.6	80	80	67	91	9	26	34.5	21	22	73.6	84.6	119.4	9.9	27.5	32.5	67	11.3	16.8	B
Catacaos	2	61.1	76	79.5	72	95	10	27	37	20.5	22	75.8	81.5	105.6	10.5	28.9	34	80.4	13.2	16.4	B
Catacaos	1	42.8	73.5	80	66	83	10	25	32	16.5	19	79.5	76	111.4	12	25.9	31.3	58.2	13.6	23.4	B
Catacaos	2	53.7	75	79	68	92	10	27	35.5	19.5	21	73.9	77.8	110.3	10.9	28	34.2	71.6	13.3	18.6	B
Catacaos	2	43.9	72	73.5	65	89	9	26	35	20.5	18	73	69.2	110.8	10.1	25	35.4	61	12.5	20.5	B
Catacaos	2	37.5	74	75	67	84	9	24	33	19	19	79.8	79.2	110.4	10.7	25.7	32	50.7	12.2	24	B
Catacaos	2	52.3	73	77.5	68	88	9	24	34	19	19	77.3	79.2	107.4	10.2	26	31	71.6	12.3	17.2	B
Catacaos	2	39.2	67	70	63	81	8	24	32	17	19	77.8	79.2	106.3	9.9	28.4	34.3	58.5	11.9	20.4	B
Catacaos	2	43	74	77	63	84.5	9	25	33	17	19	74.6	76	117.5	10.7	25.7	32.5	58.1	12.2	20.9	B
Catacaos	2	41.8	75	77	62	80	10	26	31	16	18	77.5	69.2	121	12.5	24	33.8	55.7	13.3	23.9	B
Catacaos	2	40.7	69	66	61	80	9	23	31.5	17	17	76.3	73.9	113.1	11.3	24.6	34.8	59	13	22.1	B
Catacaos	2	51.6	71	73	64	87	10	26	36	25	20	73.6	76.9	110.9	11.5	28.2	35.6	72.7	14.1	19.4	B
Catacaos	2	46.6	82	82	69	85	9	27	37	21	20	81.2	74.1	118.8	10.6	24.4	32.9	56.8	11	19.3	B
Catacaos	2	51.1	71	78	67	85	10	25	35	24	20	78.8	80	106	11.8	28.2	32.1	72	14.1	19.6	B
Catacaos	1	52.5	73	75	63	88	10	23	37	24	21	71.6	91.3	115.9	11.4	28.8	30.7	71.9	13.7	19	B
Catacaos	1	51.2	75	73	64	87	10	24	37	26	20	73.6	83.3	117.2	11.5	26.7	32.9	68.3	13.3	19.5	B
Catacaos	2	64.7	79	79	69	95	10	25	38	28	22	72.6	88	114.5	10.5	27.8	31.6	81.9	12.7	15.5	B
Catacaos	2	46.2	73	75	64	87	9	21	38	21	18	73.6	85.7	114.1	10.3	24.7	28	63.3	12.3	19.5	B
Catacaos	1	48.5	73	75	62	85	10	24	35	23	20	72.9	83.3	117.7	11.8	27.4	32	66.4	13.7	20.6	B
Catacaos	1	44.2	73	70	60	83	9	22	38	21	18	72.3	81.8	121.7	10.8	24.7	31.4	60.5	12.3	20.4	B
Catacaos	1	40.3	67	68	58	83	9	22	35	22	19	69.9	86.4	115.5	10.8	28.4	32.4	60.1	13.4	22.3	B
Catacaos	2	62.3	82	85	65	98	10	28	39	24	24	66.3	85.7	126.2	10.2	29.3	32.9	76	12.2	16.1	B
Catacaos	1	44.7	70	91	63	82	10	24	34	23	19	76.8	79.2	111.1	12.2	27.1	26.4	63.9	14.3	22.4	B
Catacaos	1	48	73	77	65	86	9	24	34	17	17	75.6	70.8	112.3	10.5	23.3	31.2	65.8	12.3	18.8	B
Catacaos	2	67	69	71	60	80	9	23	32	18	16	75	69.6	115	11.3	23.2	32.4	97.1	13	13.4	B
Catacaos	2	53.4	71	72	64	87	9	22	33	20	20	73.6	90.9	110.9	10.3	28.2	30.6	75.2	12.7	16.9	B
Catacaos	2	68.3	73	71	67	87	10	20	36	24	20	77	100	109	11.5	27.4	28.2	93.6	13.7	14.6	B
Catacaos	2	56.5	70	77	66	80	10	24	36	20	20	82.5	83.3	106.1	12.5	28.6	31.2	80.7	14.3	17.7	B
Catacaos	1	49.3	77	78	65	86	9	24	35	20	18	75.6	75	118.5	10.5	23.4	30.8	64	11.7	18.3	B
Catacaos	2	49.5	71	76	65	85	9	25	34	20	20	76.5	80	109.2	10.6	28.2	32.9	69.7	12.7	18.2	B
Catacaos	2	48.1	73	80	65	87	9	25	34	20	19	74.7	76	112.3	10.3	26	31.3	65.9	12.3	18.7	B
Catacaos	2	53.6	80	81	71	90	10	25	36	19	21	78.9	84	112.7	11.1	26.3	30.9	67	12.5	18.7	B
Catacaos	1	39	68	79	61	79	8	23	32	19	18	77.2	78.3	111.5	10.1	26.5	29.1	57.4	11.8	20.5	B
Catacaos	2	60.5	72	74	71	91	10	25	36	21	21	78	84	101.4	11	29.2	33.8	84	13.9	16.5	B
Catacaos	1	43.3	69	70	67	82	9	21	34	18	18	81.7	85.7	103	11	26.1	30	62.8	13	20.8	B
Catacaos	1	52.2	70	75	62	84	9	24	35	22	18	73.8	75	112.9	10.7	25.7	32	74.6	12.9	17.2	B
Catacaos	2	53.7	74	75	68	88	10	24	35	21	20	77.3	83.3	108.8	11.4	27	32	72.6	13.5	18.6	B
Catacaos	2	55.2	71	73	65	88	10	22	36	20	20	73.9	90.9	109.2	11.4	28.2	30.1	77.7	14.1	18.1	B
Catacaos	2	54.8	75	76	66	88	9	24	34	20	19	75	79.2	113.6	10.2	25.3	31.6	73.1	12	16.4	B
Catacaos	1	48.4	71	72	61	85	9	25	33	19	19	71.8	76	116.4	10.6	26.8	34.7	68.2	12.7	18.6	B
Catacaos	2	51.3	73	74	63	89	9	24	38	19	20	70.8	83.3	115.9	10.1	27.4	32.4	70.3	12.3	17.5	B
Catacaos	2	53.8	70	72	64	88	10	24	37	21	18	72.7	75	109.4	11.4	25.7	33.3	76.9	14.3	18.6	B
Catacaos	2	62.9	74	73	67	96	9	25	35	22	21	69.8	84	110.4	9.4	28.4	34.2	85	12.2	14.3	B
Catacaos	2	64.1	74	72	65	90	10	22	35	26	22	72.2	100	113.8	11.1	29.7	30.6	86.6	13.5	15.6	B
Catacaos	1	60	74	77	67	92	10	27	34	22	20	72.8	74.1	110.4	10.9	27	35.1	81.1	13.5	16.7	B
Catacaos	2	47.4	72	72	60	83	9	24	33	18	19	72.3	79.2	120	10.8	26.4	33.3	65.8	12.5	19	B
Catacaos	2	51.3	70	76	63	84	10	27	31	20	19	75	70.4	111.1	11.9	27.1	35.5	73.3	14.3	19.5	B
Catacaos	2	53	73	80	69	86	10	24	36	18	20	80.2	83.3	105.8	11.6	27.4	30	72.6	13.7	18.9	B
Catacaos	2	56.2	76	80	68	91	11	28	38	10	21	74.7	75	111.8	12.1	27.6	35	73.9	14.5	19.6	B
Catacaos	2	57.6	69	62	60	91	9	22	35	21	18	65.9	81.8	115	9.9	26.1	35.5	83.5	13	15.6	B
Catacaos	1	41.4	71	73	58	80	9	22	33	19	17	72.5	77.3	122.4	11.3	23.9	30.1	58.3	12.7	21.7	B
Catacaos	2	45	70	72	74	93	10	27	35	21	20	79.6	74.1	94.6	10.8	28.6	37.5	64.3	14.3	22.2	B
Catacaos	2	50.3	74	72	56	90	9	26	34	20	19	62.2	73.1	132.1	10	25.7	36.1	68	12.2	17.9	B
Catacaos	2	59.7	74	75	60	91	9	26	34	20	18	65.9	69.2	123.3	9.9	24.3	34.7	80.7	12.2	15.1	B
Catacaos	2	49.5	73	74	56	93	9	23	34	20	17	60.2	73.9	130.4	9.7	23.3	31.1	67.8	12.3	18.2	B
Catacaos	2	56	73	74	59	87	10	26	34	21	19	67.8	73.1	123.7	11.5	26	35.1	76.7	13.7	17.9	B
Catacaos	2	56	74	74	62	90	9	24	36	21	22	68.9	91.7	119.4	10	29.7	32.4	75.7	12.2	16.1	B
Catacaos	1	46.4	66	71	55	82	9	25	34	20	20	67.1	80	120	11	30.3	35.2	70.3	13.6	19.4	B
Catacaos	1	57.3	71	73	63	92	10	27	34	21	22	68.5	81.5	112.7	10.9	31	37	80.7	14.1	17.5	B
Catacaos	2	56.5	75	75	65	88	10	26	35	21	19	73.9	73.1	115.4	11.4	25.3	34.7	75.3	13.3	17.7	B
Catacaos	1	55	73	74	64	92	10	24	36	20	20	69.6	83.3	114.1	10.9	27.4	32.4	75.3	13.7	18.2	B
Catacaos	2	51.9	75	74	58	85	10	25	35	20	19	68.2	76	129.3	11.8	25.3	33.8	69.2	13.3	19.3	B
Catacaos	1	43.1	71	67	54	83	9	22	32	19	17	65.1	77.3	131.5	10.8	23.9	32.8	60.7	12.7	20.9	B
Catacaos	2	49.6	78	75	64	87	10	24	35	18	19	73.6	79.2	121.9	11.5	24.4	32	63.6	12.8	20.2	B
Catacaos	2	59.2	67	73	63	90	10	26	35	20	21	70	80.8	106.3	11.1	31.3	35.6	88.4	14.9	16.9	B
Catacaos	2	63.1	76	75	65	93	10	25	38	20	19	69.9	76	116.9	10.8	25	33.3	83	13.2	15.8	B
Catacaos	2	61.9	77	73	63	94	10	26	39	21	19	67	73.1	122.2	10.6	24.7	35.6	80.4	13	16.2	B
Catacaos	2	53.4	76	77	65	90	10	24	36	21	19	72.2	79.2	116.9	11.1	25	31.2	70.3	13.2	18.7	B
Catacaos	2	64.7	73	74	62	96	10	25	39	21	18	64.6	72	117.7	10.4	24.7	33.8	88.6	13.7	15.5	B
Catacaos	2	56	78	74	62	91	9	23	36	20	19	68.1	82.6	125.8	9.9	24.4	31.1	71.8	11.5	16.1	B
Catacaos	2	60.2	74	73	64	96	9	26	37	21	19	66.7	73.1	115.6	9.4	25.7	35.6	81.4	12.2	15	B
Catacaos	2	56.9	74	70	62	90	9	25	36	20	18	68.9	72	119.4	10	24.3	35.7	76.9	12.2	15.8	B
Catacaos	2	47.2	72	75	56	85	10	25	33	19	18	65.9	72	128.6	11.8	25	33.3	65.6	13.9	21.2	B
Catacaos	2	48.3	72	74	62	87	10	24	35	20	19	71.3	79.2	116.1	11.5	26.4	32.4	67.1	13.9	20.7	B
Catacaos	2	70.1	73	77	62	100	10	30	38	22	22	62	73.3	117.7	10	30.1	39	96	13.7	14.3	B
Catacaos	2	57.8	73	73	62	89	10	26	36	22	22	69.7	84.6	117.7	11.2	30.1	35.6	79.2	13.7	17.3	B
Catacaos	2	59.8	72	80	59	96	10	28	37	22	20	61.5	71.4	122	10.4	27.8	35	83.1	13.9	16.7	B
Catacaos	2	53	70	72	59	90	10	26	36	20	20	65.6	76.9	118.6	11.1	28.6	36.1	75.7	14.3	18.9	B
Catacaos	1	37.6	64	66	54	88	8	23	31	18	17	61.4	73.9	118.5	9.1	26.6	34.8	58.8	12.5	21.3	B
Catacaos	2	44.3	66	66	56	85	10	23	34	18	18	65.9	78.3	117.9	11.8	27.3	34.8	67.1	15.2	22.6	B
Catacaos	2	42.2	69	66	50	89	9	29	33	18	18	56.2	62.1	138	10.1	26.1	43.9	61.2	13	21.3	B
Catacaos	2	37.5	62	65	52	84	8	24	32	17	17	61.9	70.8	119.2	9.5	27.4	36.9	60.5	12.9	21.3	B
Catacaos	2	39.7	60	65	55	61	8	23	32	19	16	90.2	69.6	109.1	13.1	26.7	35.4	66.2	13.3	20.2	B
Catacaos	1	33.6	70	74	55	73	8	23	30	17	17	75.3	73.9	127.3	11	24.3	31.1	48	11.4	23.8	C
Catacaos	2	40.9	69	69	61	80	9	23	32	17	17	76.3	73.9	113.1	11.3	24.6	33.3	59.3	13	22	C
Catacaos	2	39.7	70	66	59	79	9	23	31	18	17	74.7	73.9	118.6	11.4	24.3	34.8	56.7	12.9	22.7	C
Catacaos	2	56.7	77	74	66	86	10	24	36	18	20	76.7	83.3	116.7	11.6	26	32.4	73.6	13	17.6	C
Catacaos	1	31.7	63	66	55	72	8	20	30	17	15	76.4	75	114.5	11.1	23.8	30.3	50.3	12.7	25.2	C
Catacaos	1	31.8	63	60	50	72	8	20	29	18	16	69.4	80	126	11.1	25.4	33.3	50.5	12.7	25.2	C
Catacaos	1	39.8	74	71	58	81	9	23	31	19	17	71.6	73.9	127.6	11.1	23	32.4	53.8	12.2	22.6	C
Catacaos	1	53.3	72	73	66	87	9	24	34	19	19	75.9	79.2	109.1	10.3	26.4	32.9	74	12.5	16.9	C
Catacaos	1	31.1	67	67	58	75	8	21	32	16	16	77.3	76.2	115.5	10.7	23.9	31.3	46.4	11.9	25.7	C
Catacaos	2	42.4	72	67	60	81	9	24	35	16	18	74.1	75	120	11.1	25	35.8	58.9	12.5	21.2	C
Catacaos	1	25.8	65	63	52	68	8	21	29	16	15	76.5	71.4	125	11.8	23.1	33.3	39.7	12.3	31	C
Catacaos	2	41.1	73	70	58	81	9	22	33	18	17	71.6	77.3	125.9	11.1	23.3	31.4	56.3	12.3	21.9	C
Catacaos	1	33.6	70	70	64	77	8	21	31	16	16	83.1	76.2	109.4	10.4	22.9	30	48	11.4	23.8	C
Catacaos	2	44.7	69	74	68	81	9	21	32	17	18	84	85.7	101.5	11.1	26.1	28.4	64.8	13	20.1	C
Catacaos	2	42.4	73	73	63	83	9	24	34	17	19	75.9	79.2	115.9	10.8	26	32.9	58.1	12.3	21.2	C
Catacaos	2	44	70	71	66	83	9	25	34	17	18	79.5	72	106.1	10.8	25.7	35.2	62.9	12.9	20.5	C
Catacaos	2	43.6	70	67	62	83	9	24	36.5	20	17	74.7	70.8	112.9	10.8	24.3	35.8	62.3	12.9	20.6	C
Catacaos	2	40.9	69	68	58	80	9	23	35	18	17	72.5	73.9	119	11.3	24.6	33.8	59.3	13	22	C
Catacaos	1	26.3	64	64	55	73	8	20	31.5	15	15	75.3	75	116.4	11	23.4	31.3	41.1	12.5	30.4	C
Catacaos	2	42.3	73	73	60	83	9	24	34	17	18	72.3	75	121.7	10.8	24.7	32.9	57.9	12.3	21.3	C
Catacaos	2	65.5	76	78	65	92	10	24	37	20	21	70.7	87.5	116.9	10.9	27.6	30.8	86.2	13.2	15.3	D
Catacaos	2	49.6	76	76	61	87	10	25	33	20	20	70.1	80	124.6	11.5	26.3	32.9	65.3	13.2	20.2	D
Catacaos	2	59	76	81	65	89	9	26	34	19	19	73	73.1	116.9	10.1	25	32.1	77.6	11.8	15.3	D
Catacaos	2	82.8	80	82	72	102	10	28	38	24	23	70.6	82.1	111.1	9.8	28.8	34.1	103.5	12.5	12.1	D
Catacaos	2	61.3	80	76	67	94	10	26	37	21	18	71.3	69.2	119.4	10.6	22.5	34.2	76.6	12.5	16.3	D
Catacaos	1	48.3	78	78	67	88	10	25	34	19	20	76.1	80	116.4	11.4	25.6	32.1	61.9	12.8	20.7	D
Catacaos	1	38.9	72	77	60	80	9	25	31	17	18	75	72	120	11.3	25	32.5	54	12.5	23.1	D
Catacaos	2	46.4	76	75	67	86	9	24	36	19	18	77.9	75	113.4	10.5	23.7	32	61.1	11.8	19.4	D
Catacaos	2	59.6	78	78	69	94	10	27	38	20	19	73.4	70.4	113	10.6	24.4	34.6	76.4	12.8	16.8	D
Catacaos	2	61.5	76	77	67	72	10	27	37	20	19	93.1	70.4	113.4	13.9	25	35.1	80.9	13.2	16.3	D
Catacaos	2	78	74	77	76	96	10	29	38	20	22	79.2	75.9	97.4	10.4	29.7	37.7	105.4	13.5	12.8	D
Catacaos	2	57.2	81	84	69	94	10	26	38	20	20	73.4	76.9	117.4	10.6	24.7	31	70.6	12.3	17.5	D
Catacaos	2	62.2	68	70	64	96	10	25	37	20	21	66.7	84	106.3	10.4	30.9	35.7	91.5	14.7	16.1	D
Catacaos	2	58.8	77	78	73	95	10	28	38	10	22	76.8	78.6	105.5	10.5	28.6	35.9	76.4	13	17	D
Catacaos	2	63.5	75	75	68	100	10	26	34	18	21	68	80.8	110.3	10	28	34.7	84.7	13.3	15.7	D
Catacaos	2	60	80	74	63	93	11	25	37	20	19	67.7	76	127	11.8	23.8	33.8	75	13.8	18.3	D
Catacaos	1	60.4	73	75	66	91	11	25	37.5	19	19	72.5	76	110.6	12.1	26	33.3	82.7	15.1	18.2	D
Catacaos	1	34.5	69	67	62	81	9	22	32	16	18	76.5	81.8	111.3	11.1	26.1	32.8	50	13	26.1	D
Catacaos	1	43.4	74	74	64	84	10	25	36	19	17	76.2	68	115.6	11.9	23	33.8	58.6	13.5	23	D
Catacaos	1	35.3	72	71	61	77	9	23	30	17	18	79.2	78.3	118	11.7	25	32.4	49	12.5	25.5	D
Catacaos	1	47.9	68	72	66	85	9	22	32	19	18	77.6	81.8	103	10.6	26.5	30.6	70.4	13.2	18.8	D
Catacaos	1	34.4	69	68	56	81	8	23	30	16	18	69.1	78.3	123.2	9.9	26.1	33.8	49.9	11.6	23.3	D
Catacaos	2	52	78	75	65	92	10	23	37	18	20	70.7	87	120	10.9	25.6	30.7	66.7	12.8	19.2	D
Catacaos	2	78.6	71	68	66	101	10	24	39	21	23	65.3	95.8	107.6	9.9	32.4	35.3	110.7	14.1	12.7	D
Catacaos	1	54.3	65	73	64	90	9	23	34	19	19	71.1	82.6	101.6	10	29.2	31.5	83.5	13.8	16.6	D
Catacaos	1	49	72	77	67	87	10	26	34	17	19	77	73.1	107.5	11.5	26.4	33.8	68.1	13.9	20.4	D
Catacaos	2	42.2	68	70	58	82	8	23	32	16	15	70.7	65.2	117.2	9.8	22.1	32.9	62.1	11.8	19	E
Catacaos	2	39.6	67	69	62	82	9	21	30	16	16	75.6	76.2	108.1	11	23.9	30.4	59.1	13.4	22.7	E
Catacaos	2	35.2	60	66	58	82	8	21	30	15	15	70.7	71.4	103.4	9.8	25	31.8	58.7	13.3	22.7	E
Catacaos	1	33.4	66	65	62	76	8	21	30	14.5	15	81.6	71.4	106.5	10.5	22.7	32.3	50.6	12.1	24	E
Catacaos	2	44.1	67	71	64	94	9	24	33	19	15	68.1	62.5	104.7	9.6	22.4	33.8	65.8	13.4	20.4	E
Catacaos	2	36.8	71	71.5	59	80	9	23	31	16	16	73.8	69.6	120.3	11.3	22.5	32.2	51.8	12.7	24.5	E
Catacaos	2	49.2	72	76	66	87	10	24	34	18	18	75.9	75	109.1	11.5	25	31.6	68.3	13.9	20.3	E
Catacaos	2	41.6	68	69	63	81	8	23	31	14	18	77.8	78.3	107.9	9.9	26.5	33.3	61.2	11.8	19.2	E
Catacaos	2	40.1	68	67	60	81	9	23	31	15	18	74.1	78.3	113.3	11.1	26.5	34.3	59	13.2	22.4	E
Catacaos	2	39.7	72	69	58	86	9	22	34	17	15	67.4	68.2	124.1	10.5	20.8	31.9	55.1	12.5	22.7	E
Catacaos	2	57.6	75	75	62	90	10	27	34	20	18	68.9	66.7	121	11.1	24	36	76.8	13.3	17.4	E
Catacaos	2	38.1	65	69	65	81	8	24	29	16	16	80.2	66.7	100	9.9	24.6	34.8	58.6	12.3	21	E
Catacaos	2	42	72	70	65	86	9	24	32	17	17	75.6	70.8	110.8	10.5	23.6	34.3	58.3	12.5	21.4	E
Catacaos	1	40.7	71	75	60	82	9	23	31	15	17	73.2	73.9	118.3	11	23.9	30.7	57.3	12.7	22.1	F
Catacaos	1	31.1	63	62	58	75	8	19	30	17	14	77.3	73.7	108.6	10.7	22.2	30.6	49.4	12.7	25.7	F
Catacaos	2	47.2	70	73	62	84	9	22	32.5	19	18	73.8	81.8	112.9	10.7	25.7	30.1	67.4	12.9	19.1	F
Catacaos	2	37.2	66	68	63	78	9	22	28	17	17	80.8	77.3	104.8	11.5	25.8	32.4	56.4	13.6	24.2	F
Catacaos	1	45.8	68	73	62	87	9	23	33	18	15	71.3	65.2	109.7	10.3	22.1	31.5	67.4	13.2	19.7	F
Catacaos	2	61	72	77	66	93	10	24	35	22	18	71	75	109.1	10.8	25	31.2	84.7	13.9	16.4	F
Catacaos	2	45.3	73	74	63	87	9	24	32	18	19	72.4	79.2	115.9	10.3	26	32.4	62.1	12.3	19.9	F
Catacaos	2	35.6	68	66	60	77	8	22	29	16	16	77.9	72.7	113.3	10.4	23.5	33.3	52.4	11.8	22.5	F
Catacaos	1	39.1	73	71	60	83	9	23	30	15	16	72.3	69.6	121.7	10.8	21.9	32.4	53.6	12.3	23	F
Catacaos	1	30.4	65	63	59	73	8	21	28	15	15	80.8	71.4	110.2	11	23.1	33.3	46.8	12.3	26.3	F
Catacaos	1	35.6	62	67	57	81	8	23	28	18	17	70.4	73.9	108.8	9.9	27.4	34.3	57.4	12.9	22.5	F
Catacaos	2	39.4	65	76	63	85	9	24	31	18	17	74.1	70.8	103.2	10.6	26.2	31.6	60.6	13.8	22.8	F
Catacaos	1	54.7	76	80	65	91	10	26	34	18	18	71.4	69.2	116.9	11	23.7	32.5	72	13.2	18.3	G
Catacaos	1	42.9	79	80	64	81	9	26	31	17	18	79	69.2	123.4	11.1	22.8	32.5	54.3	11.4	21	G
Catacaos	1	53.6	83	85	65	87	9	27	33	19	19	74.7	70.4	127.7	10.3	22.9	31.8	64.6	10.8	16.8	G
Catacaos	1	64.2	81	83	69	94	10	27	36	20	20	73.4	74.1	117.4	10.6	24.7	32.5	79.3	12.3	15.6	G
Catacaos	1	49.4	79	80	70	82	9	26	33	17	21	85.4	80.8	112.9	11	26.6	32.5	62.5	11.4	18.2	G
Catacaos	2	69	72	77	66	98	10	28	36	23	21	67.3	75	109.1	10.2	29.2	36.4	95.8	13.9	14.5	G
Catacaos	1	49.2	72	80	64	84	9	25	34	17	19	76.2	76	112.5	10.7	26.4	31.3	68.3	12.5	18.3	G
Catacaos	1	46.7	71	77	62	85	10	25	34	20	18	72.9	72	114.5	11.8	25.4	32.5	65.8	14.1	21.4	G
Catacaos	1	56.1	75	79	67	88	10	24	35	19	18	76.1	75	111.9	11.4	24	30.4	74.8	13.3	17.8	G
Catacaos	1	48.2	75	80	67	88	10	24	35	19	18	76.1	75	111.9	11.4	24	30	64.3	13.3	20.7	G
Catacaos	2	60.2	71	75	70	93	10	28	35	20	19	75.3	67.9	101.4	10.8	26.8	37.3	84.8	14.1	16.6	G
Catacaos	1	55.1	81	81	69	94	11	27	35	21	20	73.4	74.1	117.4	11.7	24.7	33.3	68	13.6	20	G
Lancones	2	48.4	72.5	76.5	64	89	9	22	31.5	18.5	17	71.9	77.3	113.3	10.1	23.4	28.8	66.8	12.4	18.6	H
Lancones	1	29.4	67.5	71	55	73.5	7	21	30.5	14	16	74.8	76.2	122.7	9.5	23.7	29.6	43.6	10.4	23.8	H
Lancones	2	44.5	70	71.5	65	81	8	22	31	19.5	17	80.2	77.3	107.7	9.9	24.3	30.8	63.6	11.4	18	H
Lancones	2	49.5	67.5	70	62	85	8.5	24	31.5	17.5	20	72.9	83.3	108.9	10	29.6	34.3	73.3	12.6	17.2	H
Lancones	1	32.9	70	70	53	75	7.5	21	31	16	16	70.7	76.2	132.1	10	22.9	30	47	10.7	22.8	H
Lancones	1	41.7	63	67	56	80	8	23	31	17	17	70	73.9	112.5	10	27	34.3	66.2	12.7	19.2	H
Lancones	1	31.6	69.5	70.5	55	70	7	21	28	15	17	78.6	81	126.4	10	24.5	29.8	45.5	10.1	22.2	H
Lancones	1	31.6	73.5	74	54	73	7.5	20	27	15	15	74	75	136.1	10.3	20.4	27	43	10.2	23.7	H
Lancones	2	38.3	62	65	57	78	7.5	21	31	16	17	73.1	81	108.8	9.6	27.4	32.3	61.8	12.1	19.6	H
Lancones	1	35.1	70.5	68.5	55	73	7	23	30.5	15	16	75.3	69.6	128.2	9.6	22.7	33.6	49.8	9.9	19.9	H
Lancones	2	37	67	66.5	55	78	7	21	30	17	16	70.5	76.2	121.8	9	23.9	31.6	55.2	10.4	18.9	H
Lancones	1	36	70	68	54	74	7.5	23	29	17.5	16	73	69.6	129.6	10.1	22.9	33.8	51.4	10.7	20.8	H
Lancones	1	25.2	60.5	62	51	66	7.5	19	26.5	13	14	77.3	73.7	118.6	11.4	23.1	30.6	41.7	12.4	29.8	I
Lancones	1	26.7	59.5	62	55	68	6.5	20	27	13.5	14	80.9	70	108.2	9.6	23.5	32.3	44.9	10.9	24.3	I
Lancones	2	40	72	70	62	78	7.5	24	31.5	15	16	79.5	66.7	116.1	9.6	22.2	34.3	55.6	10.4	18.8	I
Lancones	1	31.5	63	60.5	53	74	7	22	30.5	16	15	71.6	68.2	118.9	9.5	23.8	36.4	50	11.1	22.2	I
Lancones	2	29	55.5	58.5	52	67	6.5	19	26.5	13.5	14	77.6	73.7	106.7	9.7	25.2	32.5	52.3	11.7	22.4	I
Lancones	2	50	76.5	76.5	61	79	8.5	25	32	17	19	77.2	76	125.4	10.8	24.8	32.7	65.4	11.1	17	I
Lancones	2	50	72.5	75	63	82	8	25	32.5	17	18	76.8	72	115.1	9.8	24.8	33.3	69	11	16	I
Lancones	1	27.5	64.5	65	52	70	6.5	21	29	14.5	15	74.3	71.4	124	9.3	23.3	32.3	42.6	10.1	23.6	I
Lancones	2	36	68	68	59	74	7	21	29	15.5	17	79.7	81	115.3	9.5	25	30.9	52.9	10.3	19.4	I
Lancones	2	38.5	70	64	60	75	7	22	32	17	17	80	77.3	116.7	9.3	24.3	34.4	55	10	18.2	I
Lancones	1	27	57	58	53	67	6	20	27	13	14	79.1	70	107.5	9	24.6	34.5	47.4	10.5	22.2	I
Lancones	2	28.5	64	61.5	51	65	6.5	19	26	13	14	78.5	73.7	125.5	10	21.9	30.9	44.5	10.2	22.8	I
Lancones	2	28.5	65	63	56	69	6.5	21	28	14	15	81.2	71.4	116.1	9.4	23.1	33.3	43.8	10	22.8	I
Lancones	1	26.5	61	59	52	67	7	20	26	14.5	13	77.6	65	117.3	10.4	21.3	33.9	43.4	11.5	26.4	I
Lancones	1	30	64	64.5	56	70	7	21	27	14	14	80	66.7	114.3	10	21.9	32.6	46.9	10.9	23.3	I
Lancones	2	36.24	70	69	58	75	9	22	30	15	17	77.3	77.3	120.7	12	24.3	31.9	51.8	12.9	24.8	J
Lancones	1	28.5	65	63	56	69	7	20	27	13	15	81.2	75	116.1	10.1	23.1	31.7	43.8	10.8	24.6	J
Lancones	1	31.5	62	63	54	73	7	21	25	13	15	74	71.4	114.8	9.6	24.2	33.3	50.8	11.3	22.2	J
Lancones	2	47.7	65	69	63	86	8	25	33	15	17	73.3	68	103.2	9.3	26.2	36.2	73.4	12.3	16.8	J
Lancones	1	32.5	61	63	55	70	7	22	27	14	15	78.6	68.2	110.9	10	24.6	34.9	53.3	11.5	21.5	J
Lancones	2	38.8	62	65	53	73	6	22	26	15	15	72.6	68.2	117	8.2	24.2	33.8	62.6	9.7	15.5	J
Lancones	2	43.2	66	70	63	78	9	21	32	15	18	80.8	85.7	104.8	11.5	27.3	30	65.5	13.6	20.8	J
Lancones	2	40.9	62	68	57	66	9	19	31	14	20	86.4	105.3	108.8	13.6	32.3	27.9	66	14.5	22	J
Lancones	2	50	68	70	61	83	10	23	32	16	21	73.5	91.3	111.5	12	30.9	32.9	73.5	14.7	20	J
Lancones	2	45	70	70	53	77	9	19	31	14	19	68.8	100	132.1	11.7	27.1	27.1	64.3	12.9	20	J
Lancones	2	36	65	63	56	73	8	19	29	18	19	76.7	100	116.1	11	29.2	30.2	55.4	12.3	22.2	J
Lancones	2	42	69	67	61	89	9	20	31	19	19	68.5	95	113.1	10.1	27.5	29.9	60.9	13	21.4	J
Lancones	1	36.7	58	60	54	75	8	20	31	20	20	72	100	107.4	10.7	34.5	33.3	63.3	13.8	21.8	J
Lancones	2	33	59	63	48	74	7	18	29	13	17	64.9	94.4	122.9	9.5	28.8	28.6	55.9	11.9	21.2	J
Lancones	2	39.5	64	63	60	78	8	22	30	16	17	76.9	77.3	106.7	10.3	26.6	34.9	61.7	12.5	20.3	J
Lancones	2	54	64	64	64	86	9	21	33	18	20	74.4	95.2	100	10.5	31.3	32.8	84.4	14.1	16.7	J
Lancones	2	46	61	67	63	82	10	22	32	16	19	76.8	86.4	96.8	12.2	31.1	32.8	75.4	16.4	21.7	J
Lancones	2	45	64	70	65	84	8	21	32	18	17	77.4	81	98.5	9.5	26.6	30	70.3	12.5	17.8	J
Lancones	1	29	59	62	50	74	7	18	28	14	16	67.6	88.9	118	9.5	27.1	29	49.2	11.9	24.1	J
Lancones	1	30.7	59	60	48	69	7	19	27	13	17	69.6	89.5	122.9	10.1	28.8	31.7	52	11.9	22.8	J
Lancones	1	28	54	60	49	70	8	20	29	18	17	70	85	110.2	11.4	31.5	33.3	51.9	14.8	28.6	J
Lancones	1	28	56	54	50	69	7	18	28	18	15	72.5	83.3	112	10.1	26.8	33.3	50	12.5	25	J
Lancones	2	55	77	74	70	88	9	25	33	15	17	79.5	68	110	10.2	22.1	33.8	71.4	11.7	16.4	K
Lancones	2	51	76	76	61	85	9	23	35	15	17	71.8	73.9	124.6	10.6	22.4	30.3	67.1	11.8	17.6	K
Lancones	1	41	63	67	58	77	8	22	31	14	17	75.3	77.3	108.6	10.4	27	32.8	65.1	12.7	19.5	K
Lancones	1	29.5	58	61	51	70.5	8	20	28	13	16	72.3	80	113.7	11.3	27.6	32.8	50.9	13.8	27.1	K
Lancones	2	31	66.5	67	53	77.5	8	20	33.5	14.5	16	68.4	80	125.5	10.3	24.1	29.9	46.6	12	25.8	K
Lancones	2	47	71.5	69.5	60	89	9.5	21	33.5	17.5	19	67.4	90.5	119.2	10.7	26.6	30.2	65.7	13.3	20.2	K
Lancones	2	55	73.5	73	64	88	9	22	35	23	21	72.7	95.5	114.8	10.2	28.6	30.1	74.8	12.2	16.4	K
Lancones	2	39	68	69.5	62	78	8.5	22	29.5	15.5	17.5	79.5	79.5	109.7	10.9	25.7	31.7	57.4	12.5	21.8	K
Lancones	2	48	72	72	63	86	9	23	33	18	18	73.3	78.3	114.3	10.5	25	31.9	66.7	12.5	18.8	K
Lancones	2	40	63	68	59	77.5	8	21	33	15	15	76.1	71.4	106.8	10.3	23.8	30.9	63.5	12.7	20	K
Lancones	2	37	66	64	56	79	9	22	33	18	17	70.9	77.3	117.9	11.4	25.8	34.4	56.1	13.6	24.3	K
Lancones	2	49	73	70	61	82	9.5	23	30	18	17	74.4	73.9	119.7	11.6	23.3	32.9	67.1	13	19.4	K
Lancones	2	51	65	66	64	86	10	22	33.5	20	17	74.4	77.3	101.6	11.6	26.2	33.3	78.5	15.4	19.6	K
Lancones	1	42	66	62	62	79	8.5	22	32	18	15	78.5	68.2	106.5	10.8	22.7	35.5	63.6	12.9	20.2	K
Lancones	1	40	68	70.5	60	77	8.5	22	28	17	17	77.9	77.3	113.3	11	25	31.2	58.8	12.5	21.3	K
Lancones	2	34	67	64	59	76	8.5	22	32.5	18	16	77.6	72.7	113.6	11.2	23.9	34.4	50.7	12.7	25	K
Lancones	1	34	59	62.5	53	76.5	8	20	30	19.5	17	69.3	85	111.3	10.5	28.8	32	57.6	13.6	23.5	K
Lancones	1	37	61.5	63.5	56	79	8	19	31.5	19.5	16	70.9	84.2	109.8	10.1	26	29.9	60.2	13	21.6	K
Lancones	1	30	61	62	61	71	7.5	19	30.5	14	15.5	85.9	81.6	100	10.6	25.4	30.6	49.2	12.3	25	K
Lancones	1	38	68	66	60	78.5	6	21	31	18	17	76.4	81	113.3	7.6	25	31.8	55.9	8.8	15.8	K
Lancones	2	47	60	63.5	60	83	9	21	31.5	20	20	72.3	95.2	100	10.8	33.3	33.1	78.3	15	19.1	K
Lancones	1	27	62.5	65.5	51	70	7.5	19	27	17	16	72.9	84.2	122.5	10.7	25.6	29	43.2	12	27.8	K
Lancones	2	40	70.5	70.5	61	79	9	17	33	16.5	18	77.2	105.9	115.6	11.4	25.5	24.1	56.7	12.8	22.5	K
Lancones	2	33	68	71	64	76.5	8.5	20	31	17	16	83.7	80	106.3	11.1	23.5	28.2	48.5	12.5	25.8	K
Lancones	2	33	67.5	68.5	55	75.5	9	21	31.5	17	15	72.8	71.4	122.7	11.9	22.2	30.7	48.9	13.3	27.3	K
Lancones	2	50	64	68	62	87	8.5	21	34.5	20	18	71.3	85.7	103.2	9.8	28.1	30.9	78.1	13.3	17	K
Lancones	1	33	66	69	53	71	7.5	21	30.5	14.5	15	74.6	71.4	124.5	10.6	22.7	30.4	50	11.4	22.7	K
Lancones	2	43	71	68	63	81	8.5	18	35	19	17	77.8	94.4	112.7	10.5	23.9	26.5	60.6	12	19.8	K
Lancones	2	41	70	71	62	84	8.5	22	33	15.5	19	73.8	86.4	112.9	10.1	27.1	31	58.6	12.1	20.7	K
Lancones	2	50	70	69	58	88	10	23	33	19	18	65.9	78.3	120.7	11.4	25.7	33.3	71.4	14.3	20	K
Lancones	2	43	72	71	60	85	9	22	32	16	16	70.6	72.7	120	10.6	22.2	31	59.7	12.5	20.9	K
Lancones	2	40	65	68	59	86	8	21	35	18	18	68.6	85.7	110.2	9.3	27.7	30.9	61.5	12.3	20	K
Lancones	2	35.6	69	71	64	78	9	22	31.5	16	16	82.1	72.7	107.8	11.5	23.2	31	51.6	13	25.3	K
Lancones	2	35	61	63	58	72	8	20	33	17	16	80.6	80	105.2	11.1	26.2	31.7	57.4	13.1	22.9	K
Lancones	2	47	73	74	60	85	9	23	36	17	18	70.6	78.3	121.7	10.6	24.7	31.1	64.4	12.3	19.1	K
Lancones	2	34	58	59	55	78	8.5	21	26.5	15.5	17	70.5	81	105.5	10.9	29.3	35.6	58.6	14.7	25	K
Lancones	1	38	65	69	58	80	8	22	31	17	17	72.5	77.3	112.1	10	26.2	31.9	58.5	12.3	21.1	K
Lancones	2	47	72	70	61	90	8	25	38	16	17	67.8	68	118	8.9	23.6	35.7	65.3	11.1	17	K
Lancones	2	39	62	61	60	83	8	24	33	16	17	72.3	70.8	103.3	9.6	27.4	39.3	62.9	12.9	20.5	K
Lancones	2	28	73	66	59	71	7	23	35	13.5	17	83.1	73.9	123.7	9.9	23.3	34.8	38.4	9.6	25	K
Lancones	2	41	69	71	58	78	8	25	30	13	17	74.4	68	119	10.3	24.6	35.2	59.4	11.6	19.5	K
Lancones	2	33	65	61	50	71	8	20	29	13.5	16	70.4	80	130	11.3	24.6	32.8	50.8	12.3	24.2	K
Lancones	2	37.5	68	67	60	77	8	20	28	15	17	77.9	85	113.3	10.4	25	29.9	55.1	11.8	21.3	K
Lancones	2	30	61.5	60.5	57	75	8	18	28	13	15	76	83.3	107.9	10.7	24.4	29.8	48.8	13	26.7	L
Lancones	2	33	67.5	66.5	61	77	8	22	30	17	17	79.2	77.3	110.7	10.4	25.2	33.1	48.9	11.9	24.2	L
Lancones	2	42	67	69	61	83	8.5	22	33.5	17.5	18	73.5	81.8	109.8	10.2	26.9	31.9	62.7	12.7	20.2	L
Lancones	2	35	62	65	59	79	9	21	31.5	16	17	74.7	81	105.1	11.4	27.4	32.3	56.5	14.5	25.7	L
Lancones	2	29	65	64	57	72.5	7.5	20	30	15	16	78.6	80	114	10.3	24.6	31.3	44.6	11.5	25.9	L
Lancones	1	25	58	60	53	70	8	19	31	14	15	75.7	78.9	109.4	11.4	25.9	31.7	43.1	13.8	32	L
Lancones	2	33	58	56	58	78	8.5	20	36	17	15	74.4	75	100	10.9	25.9	35.7	56.9	14.7	25.8	L
Lancones	1	36.5	63	64	55	79	8.5	21	33.5	18	17	69.6	81	114.5	10.8	27	32.8	57.9	13.5	23.3	L
Lancones	2	34.5	66	68	60	78	8	18	32	15	17	76.9	94.4	110	10.3	25.8	26.5	52.3	12.1	23.2	L
Lancones	2	33	67	66	58	74.5	8	20	31	13.5	16	77.9	80	115.5	10.7	23.9	30.3	49.3	11.9	24.2	L
Lancones	1	31	64.5	66.5	53	79	8	20	29.5	14	15	67.1	75	121.7	10.1	23.3	30.1	48.1	12.4	25.8	L
Lancones	1	22	62	62	50	69	7	18	29.5	12	13	72.5	72.2	124	10.1	21	29	35.5	11.3	31.8	L
Lancones	1	34	65	67	55	76	8.5	21	31	15.5	16	72.4	76.2	118.2	11.2	24.6	31.3	52.3	13.1	25	K
Lancones	2	34.5	67	69	58	76	9	21	31.5	16	16	76.3	76.2	115.5	11.8	23.9	30.4	51.5	13.4	26.1	K
Lancones	2	46.5	66	67	62	81	9	22	34	17	17	76.5	77.3	106.5	11.1	25.8	32.8	70.5	13.6	19.4	K
Lancones	1	23	65	63	50	70	7	18	29	11	14	71.4	77.8	130	10	21.5	28.6	35.4	10.8	30.4	K
Lancones	2	40.5	72	70	63	79	9	22	33	15	17	79.7	77.3	114.3	11.4	23.6	31.4	56.3	12.5	22.2	K
Lancones	2	37.5	65	70	65	75	8	21	31	14	17	86.7	81	100	10.7	26.2	30	57.7	12.3	21.3	K
Lancones	1	28	56	57	55	68	7	20	28	13	13	80.9	65	101.8	10.3	23.2	35.1	50	12.5	25	K
Lancones	2	37	65	66	61	80	8	21	32	13	16	76.3	76.2	106.6	10	24.6	31.8	56.9	12.3	21.6	K
Lancones	2	31.5	62	62	65	74	8	24	28	12.5	16	87.8	66.7	95.4	10.8	25.8	38.7	50.8	12.9	25.4	K
Lancones	2	41.5	61	62	60	76	8	22	33	14.5	17	78.9	77.3	101.7	10.5	27.9	35.5	68	13.1	19.3	K
Lancones	1	32	59	65	57	72	7	22	29	15.5	16	79.2	72.7	103.5	9.7	27.1	33.8	54.2	11.9	21.9	K
Lancones	2	43	63	68	62	80	8	22	32	15	18	77.5	81.8	101.6	10	28.6	32.4	68.3	12.7	18.6	K
Lancones	2	33.5	61	60	61	73	8	20	29	16	16	83.6	80	100	11	26.2	33.3	54.9	13.1	23.9	K
Lancones	2	39	63	62	58	80	8	23	32	15	17	72.5	73.9	108.6	10	27	37.1	61.9	12.7	20.5	K
Lancones	2	38	64	65	63	78	8	25	31	15	18	80.8	72	101.6	10.3	28.1	38.5	59.4	12.5	21.1	K
Lancones	2	49	73	76	62	83	9	25	32	15	17	74.7	68	117.7	10.8	23.3	32.9	67.1	12.3	18.4	K
Lancones	2	41.5	70	62	63	77	8	23	32	15	17	81.8	73.9	111.1	10.4	24.3	37.1	59.3	11.4	19.3	K
Lancones	2	36	64	65	62	78	8	21	30	14	18	79.5	85.7	103.2	10.3	28.1	32.3	56.3	12.5	22.2	K
Lancones	2	37	63	68	65	77	8	23	33	15	18	84.4	78.3	96.9	10.4	28.6	33.8	58.7	12.7	21.6	K
Lancones	2	30.5	61	58	57	74	8	21	30	13	16	77	76.2	107	10.8	26.2	36.2	50	13.1	26.2	K
Lancones	1	24	59	56	52	65	7	22	28	14	15	80	68.2	113.5	10.8	25.4	39.3	40.7	11.9	29.2	K
Lancones	2	39	71	72	67	79	8	23	34	14	16	84.8	69.6	106	10.1	22.5	31.9	54.9	11.3	20.5	K
Lancones	2	38.5	68	69	65	79	8	23	29	15	18	82.3	78.3	104.6	10.1	26.5	33.3	56.6	11.8	20.8	K
Lancones	2	39	69	66	59	76	9	24	31	12.5	18	77.6	75	116.9	11.8	26.1	36.4	56.5	13	23.1	K
Lancones	2	42	63	66	65	83	8	24	32	17	18	78.3	75	96.9	9.6	28.6	36.4	66.7	12.7	19	K
Lancones	2	37	65	65	75	77	8	21	29	14	17	97.4	81	86.7	10.4	26.2	32.3	56.9	12.3	21.6	K
Lancones	1	30.5	60	66	56	68	8	22	28	13	17	82.4	77.3	107.1	11.8	28.3	33.3	50.8	13.3	26.2	K
Lancones	2	54	64	68	65	94	9	24	35	16.5	19	69.1	79.2	98.5	9.6	29.7	35.3	84.4	14.1	16.7	K
Lancones	2	41.5	69	67	61	80	8	24	35	16	17	76.3	70.8	113.1	10	24.6	35.8	60.1	11.6	19.3	K
Lancones	1	30	65	65	60	73	8	21	29	13.5	15	82.2	71.4	108.3	11	23.1	32.3	46.2	12.3	26.7	K
Lancones	2	28	61	60	53	74	8	23	31	12	16	71.6	69.6	115.1	10.8	26.2	38.3	45.9	13.1	28.6	K
Lancones	2	29	64	62	59	71	8	21	29	12	16	83.1	76.2	108.5	11.3	25	33.9	45.3	12.5	27.6	K
Lancones	2	36.5	61	61	58	77	8	21	29	15	15	75.3	71.4	105.2	10.4	24.6	34.4	59.8	13.1	21.9	K
Lancones	2	40	65	66	66	71	8	22	33	14	18	93	81.8	98.5	11.3	27.7	33.3	61.5	12.3	20	K
Chulucanas	1	29.7	64	63	48	75	7.5	19	32	16.5	15	64	78.9	133.3	10	23.4	30.2	46.4	11.7	25.3	M
Chulucanas	2	52	65	68	57	91	8.5	23	31	22	18	62.6	78.3	114	9.3	27.7	33.8	80	13.1	16.3	M
Chulucanas	2	35.5	58	62	53	78	7.5	20	27	20.5	15	67.9	75	109.4	9.6	25.9	32.3	61.2	12.9	21.1	M
Chulucanas	2	38.4	56	64	58	78	8	20	34	22.5	13	74.4	65	96.6	10.3	23.2	31.3	68.6	14.3	20.8	M
Chulucanas	2	39.4	54.5	62.5	56	82	9	20	32	22	16	68.3	80	97.3	11	29.4	32	72.3	16.5	22.8	M
Chulucanas	2	29.5	60	65.5	51	70	7	19	27	14	14	72.9	73.7	117.6	10	23.3	29	49.2	11.7	23.7	M
Chulucanas	1	32.6	59	65	59	73	8	19	29	18	12	80.8	63.2	100	11	20.3	29.2	55.3	13.6	24.5	M
Chulucanas	2	38.9	61	64	56	77	7.5	19	28	18	13	72.7	68.4	108.9	9.7	21.3	29.7	63.8	12.3	19.3	M
Chulucanas	2	26.4	57	60	51	70	7	17	26.5	13	11	72.9	64.7	111.8	10	19.3	28.3	46.3	12.3	26.5	M
Chulucanas	2	33	61	62	53	72	7	18	29	14	12	73.6	66.7	115.1	9.7	19.7	29	54.1	11.5	21.2	M
Chulucanas	2	29	63	64.5	55	74	7.5	19	28	16	12	74.3	63.2	114.5	10.1	19	29.5	46	11.9	25.9	N
Chulucanas	2	39.3	66	70.5	62	75	8	21	29	15	13	82.7	61.9	106.5	10.7	19.7	29.8	59.5	12.1	20.4	N
Chulucanas	1	25.4	58.5	60.5	54	64	7	17	24.5	13	11	84.4	64.7	108.3	10.9	18.8	28.1	43.4	12	27.6	N
Chulucanas	2	31	59.5	65	53	67	7	18	27	16.5	12	79.1	66.7	112.3	10.4	20.2	27.7	52.1	11.8	22.6	N
Chulucanas	2	36.3	61	62	56	78	7.5	21	28	15.5	14	71.8	66.7	108.9	9.6	23	33.9	59.5	12.3	20.7	N
Chulucanas	2	34.7	56	58	55	75	8	20	29	15.5	12	73.3	60	101.8	10.7	21.4	34.5	62	14.3	23.1	N
Chulucanas	2	31.8	55	58.5	55	73	7	20	29	15	13	75.3	65	100	9.6	23.6	34.2	57.8	12.7	22	N
Chulucanas	1	25.7	58	60	51	67	6.5	18	25.5	15	12	76.1	66.7	113.7	9.7	20.7	30	44.3	11.2	25.3	N
Chulucanas	2	28.4	57.5	60	51	69	7	17	26	14	15	73.9	88.2	112.7	10.1	26.1	28.3	49.4	12.2	24.6	N
Chulucanas	2	40.2	68	69	59	75	8.5	21	30	15	17	78.7	81	115.3	11.3	25	30.4	59.1	12.5	21.1	N
Chulucanas	2	29	61	60	53	70	7	19	27	14.5	11	75.7	57.9	115.1	10	18	31.7	47.5	11.5	24.1	N
Chulucanas	1	27.1	59	59.5	48	67	7	18	23.5	15.5	12	71.6	66.7	122.9	10.4	20.3	30.3	45.9	11.9	25.8	N
Chulucanas	2	40.5	64.5	69	52	79	8.5	20	29	15.5	15	65.8	75	124	10.8	23.3	29	62.8	13.2	21	N
Chulucanas	2	30	60	63.5	53	69	7.5	19	27	14.5	13	76.8	68.4	113.2	10.9	21.7	29.9	50	12.5	25	N
Chulucanas	2	36.1	62	62.5	54	74	7.5	20	27	15.5	16	73	80	114.8	10.1	25.8	32	58.2	12.1	20.8	N
Chulucanas	2	42.1	76	73	55	77	8.5	21	31	17	16	71.4	76.2	138.2	11	21.1	28.8	55.4	11.2	20.2	O
Chulucanas	2	61.5	71	82	65	87	9	25	30	21	19	74.7	76	109.2	10.3	26.8	30.5	86.6	12.7	14.6	O
Chulucanas	2	32.7	60	62	57	70	7	16	26	16.5	12	81.4	75	105.3	10	20	25.8	54.5	11.7	21.4	O
Chulucanas	2	50	66	70.5	58	82	8	23	30	18.5	16	70.7	69.6	113.8	9.8	24.2	32.6	75.8	12.1	16	O
Chulucanas	1	36.9	70	70	54	72	8	18	27	16	15	75	83.3	129.6	11.1	21.4	25.7	52.7	11.4	21.7	O
Chulucanas	2	42.4	68	72	54	79	8.5	21	30	17.5	15	68.4	71.4	125.9	10.8	22.1	29.2	62.4	12.5	20	O
Chulucanas	2	45.8	65.5	68	56	81	8	21	30.5	16.5	14	69.1	66.7	117	9.9	21.4	30.9	69.9	12.2	17.5	O
Chulucanas	2	37	63	65	58	71	7.5	19	27	15	14	81.7	73.7	108.6	10.6	22.2	29.2	58.7	11.9	20.3	O
Chulucanas	2	43.5	60.5	62	55	78	8	20	31	17.5	16	70.5	80	110	10.3	26.4	32.3	71.9	13.2	18.4	O
Chulucanas	2	43.9	61	62	55	80	8	20	31	17	15	68.8	75	110.9	10	24.6	32.3	72	13.1	18.2	O
Chulucanas	2	59	73	77	61	83	9.5	23	32	19	16	73.5	69.6	119.7	11.4	21.9	29.9	80.8	13	16.1	O
Chulucanas	2	41.2	64	69	55	79	8.5	19	30	17	14	69.6	73.7	116.4	10.8	21.9	27.5	64.4	13.3	20.6	O
Chulucanas	2	46.3	66	71	57	76	8	21	30	16	15	75	71.4	115.8	10.5	22.7	29.6	70.2	12.1	17.3	P
Chulucanas	2	40.3	66	66	54	75	8	23	29	15	14	72	60.9	122.2	10.7	21.2	34.8	61.1	12.1	19.9	P
Chulucanas	2	39.8	64	68	53	76	8	20	30	18	13	69.7	65	120.8	10.5	20.3	29.4	62.2	12.5	20.1	P
Chulucanas	2	45.9	60	64	56	82	8.5	22	32	20	14	68.3	63.6	107.1	10.4	23.3	34.4	76.5	14.2	18.5	P
Chulucanas	2	45.2	58	61	55	80	8.5	22	28	21	14	68.8	63.6	105.5	10.6	24.1	36.1	77.9	14.7	18.8	P
Chulucanas	2	55	60	64	58	86	9	24	30	19	14	67.4	58.3	103.4	10.5	23.3	37.5	91.7	15	16.4	P
Chulucanas	2	30.5	62	65	50	71	7	19	28	14	14	70.4	73.7	124	9.9	22.6	29.2	49.2	11.3	23	P
Chulucanas	2	40.8	60	62	51	78	8	21	32	16	15	65.4	71.4	117.6	10.3	25	33.9	68	13.3	19.6	P
Chulucanas	2	29.4	55	60.5	56	69	7.5	19	26	14	14	81.2	73.7	98.2	10.9	25.5	31.4	53.5	13.6	25.5	P
Chulucanas	2	42.1	64.5	69	59	79	8.5	27	30	18	18	74.7	66.7	109.3	10.8	27.9	39.1	65.3	13.2	20.2	P
Chulucanas	1	31.1	57	60	51	73	7	19	26.5	14.5	15	69.9	78.9	111.8	9.6	26.3	31.7	54.6	12.3	22.5	P
Chulucanas	2	47	60	62.5	64	82	9	22	32	17	18	78	81.8	93.8	11	30	35.2	78.3	15	19.1	P
Chulucanas	2	32.5	63	64	56	73	7.5	21	26	15.5	15	76.7	71.4	112.5	10.3	23.8	32.8	51.6	11.9	23.1	P
Chulucanas	2	50	64.5	67	63	86	9	24	32	19.5	19	73.3	79.2	102.4	10.5	29.5	35.8	77.5	14	18	P
Chulucanas	2	42.5	60	62	60	81	8.5	22	29	17.5	16	74.1	72.7	100	10.5	26.7	35.5	70.8	14.2	20	P
Chulucanas	2	39.9	60	68	61	77	8	21	31	15	16	79.2	76.2	98.4	10.4	26.7	30.9	66.5	13.3	20.1	P
Chulucanas	2	38.2	58	60	59	74	8	22	26	20	16	79.7	72.7	98.3	10.8	27.6	36.7	65.9	13.8	20.9	P
Chulucanas	1	34	60	63	51	74	7.5	21	29	18	16	68.9	76.2	117.6	10.1	26.7	33.3	56.7	12.5	22.1	P
Chulucanas	2	40.9	64	69	57	73	7	21	26	17	16	78.1	76.2	112.3	9.6	25	30.4	63.9	10.9	17.1	Q
Chulucanas	2	42.2	62	67	57	80	8	20	30	17	16	71.3	80	108.8	10	25.8	29.9	68.1	12.9	19	Q
Chulucanas	2	47.2	62.5	65.5	63	79	8	20	30	18	15	79.7	75	99.2	10.1	24	30.5	75.5	12.8	16.9	Q
Chulucanas	2	50	62	65	60	82	9	21	31	18	16	73.2	76.2	103.3	11	25.8	32.3	80.6	14.5	18	Q
Chulucanas	2	42.9	62	71	62	78	8	21	29	16	15	79.5	71.4	100	10.3	24.2	29.6	69.2	12.9	18.6	Q
Chulucanas	2	47.5	64.5	71.5	62	77	8	20	29	16	16	80.5	80	104	10.4	24.8	28	73.6	12.4	16.8	Q
Chulucanas	2	39.4	60	65	57	78	8	21	29	15	15	73.1	71.4	105.3	10.3	25	32.3	65.7	13.3	20.3	Q
Chulucanas	1	29.9	62	62	50	69	7	19	27	13.5	13	72.5	68.4	124	10.1	21	30.6	48.2	11.3	23.4	Q
Chulucanas	2	36.1	60	64	53	74	7	20	28	16	13	71.6	65	113.2	9.5	21.7	31.3	60.2	11.7	19.4	Q
Chulucanas	2	43.5	58	64	56	72	8	19	28	15.5	16	77.8	84.2	103.6	11.1	27.6	29.7	75	13.8	18.4	Q
Chulucanas	2	49	73	75	60	78	8	23	31	19	17	76.9	73.9	121.7	10.3	23.3	30.7	67.1	11	16.3	Q
Chulucanas	2	55.9	70	73	64	83	8.5	21	31	18	18	77.1	85.7	109.4	10.2	25.7	28.8	79.9	12.1	15.2	Q
Chulucanas	1	28	57	58	51	65	7	16	27	13	14	78.5	87.5	111.8	10.8	24.6	27.6	49.1	12.3	25	Q
Chulucanas	2	37.3	57	63	61	75	8	19	30	16	16	81.3	84.2	93.4	10.7	28.1	30.2	65.4	14	21.4	Q
Chulucanas	2	40.8	66	69	61	76	8	20	30	14.5	17	80.3	85	108.2	10.5	25.8	29	61.8	12.1	19.6	Q
Chulucanas	2	40	57	73	54	78	8	21	29.5	15	15	69.2	71.4	105.6	10.3	26.3	28.8	70.2	14	20	Q
Chulucanas	2	42.1	66	71	60	74	8	21	30	16	17	81.1	81	110	10.8	25.8	29.6	63.8	12.1	19	Q
Chulucanas	2	45	62	66	59	78	8	19	30	15	14	75.6	73.7	105.1	10.3	22.6	28.8	72.6	12.9	17.8	Q
Chulucanas	2	42.9	66	67	51	77	8	20	30	15.5	16	66.2	80	129.4	10.4	24.2	29.9	65	12.1	18.6	Q
Chulucanas	2	43.8	62	65	57	79	8	22	30	17	16	72.2	72.7	108.8	10.1	25.8	33.8	70.6	12.9	18.3	Q
Chulucanas	2	38.4	66	71	56	73	8	20	28	17	14	76.7	70	117.9	11	21.2	28.2	58.2	12.1	20.8	Q
Chulucanas	2	56.8	65	69	68	92	9.5	21	32	17	19	73.9	90.5	95.6	10.3	29.2	30.4	87.4	14.6	16.7	Q
Chulucanas	1	35.5	64	68	61	70	8	20	29	14	15	87.1	75	104.9	11.4	23.4	29.4	55.5	12.5	22.5	Q
Chulucanas	2	33.3	58.5	60	51	75	8	19	29	14.5	13	68	68.4	114.7	10.7	22.2	31.7	56.9	13.7	24	Q
Chulucanas	2	35.6	67	69	53	78	7.5	20	28	14	16	67.9	80	126.4	9.6	23.9	29	53.1	11.2	21.1	Q
Chulucanas	2	44.4	65	69	60	79	8	20	30	16	17	75.9	85	108.3	10.1	26.2	29	68.3	12.3	18	Q
Chulucanas	2	46.4	64	65	60	80	9	21	30	17	18	75	85.7	106.7	11.3	28.1	32.3	72.5	14.1	19.4	R
Chulucanas	2	56.4	70	72	66	82	9	21	32	18	20	80.5	95.2	106.1	11	28.6	29.2	80.6	12.9	16	R
Chulucanas	1	35.4	64	65	58	72	8	19	28	15	13	80.6	68.4	110.3	11.1	20.3	29.2	55.3	12.5	22.6	R
Chulucanas	2	44.3	63.5	65	61	83	8.5	25	30	17	17	73.5	68	104.1	10.2	26.8	38.5	69.8	13.4	19.2	Q
Chulucanas	2	34.7	58	60	54	75	7.5	20	28	14	17	72	85	107.4	10	29.3	33.3	59.8	12.9	21.6	Q
Chulucanas	2	50.7	61	63	61	85	8.5	25	30	15	19	71.8	76	100	10	31.1	39.7	83.1	13.9	16.8	Q
Chulucanas	2	31.3	56	59	50	71	7	19	25	14	16	70.4	84.2	112	9.9	28.6	32.2	55.9	12.5	22.4	Q
Chulucanas	2	36.3	63	64	53	74	8	22	28	13	16	71.6	72.7	118.9	10.8	25.4	34.4	57.6	12.7	22	Q
Chulucanas	2	49.4	75	74	61	83	8.5	23	31	17	20	73.5	87	123	10.2	26.7	31.1	65.9	11.3	17.2	Q
Chulucanas	2	41.4	63	63	58	76	7.5	21	29	15	17	76.3	81	108.6	9.9	27	33.3	65.7	11.9	18.1	Q
Chulucanas	2	52.3	64	65	64	89	9	23	33	21	20	71.9	87	100	10.1	31.3	35.4	81.7	14.1	17.2	Q
Chulucanas	2	37.1	59	61	55	73	7.5	20	29	15	17	75.3	85	107.3	10.3	28.8	32.8	62.9	12.7	20.2	Q
Chulucanas	2	29.1	62	61	56	71	7	19	27	14	16	78.9	84.2	110.7	9.9	25.8	31.1	46.9	11.3	24.1	Q
Chulucanas	1	24	63	63	49	68	7	18	27	13	13	72.1	72.2	128.6	10.3	20.6	28.6	38.1	11.1	29.2	Q
Chulucanas	2	30.5	64	67	48	70	7.5	19	32	15	15	68.6	78.9	133.3	10.7	23.4	28.4	47.7	11.7	24.6	S
Chulucanas	1	32.5	61	61	49	71	7	18	28	14.5	13	69	72.2	124.5	9.9	21.3	29.5	53.3	11.5	21.5	S
Chulucanas	1	31.5	61	59	53	72	7	19	27	15	14	73.6	73.7	115.1	9.7	23	32.2	51.6	11.5	22.2	S
Chulucanas	2	43.6	67	67	60	77	8	22	31	16.5	16	77.9	72.7	111.7	10.4	23.9	32.8	65.1	11.9	18.3	S
Chulucanas	1	29.8	60	59	51	70	7	18	25	15	13	72.9	72.2	117.6	10	21.7	30.5	49.7	11.7	23.5	S
Chulucanas	2	42.7	63	66	61	77	8	21	28.5	16.5	16	79.2	76.2	103.3	10.4	25.4	31.8	67.8	12.7	18.7	S
Chulucanas	1	33.8	62	63	51	77	7	21	29	15	15	66.2	71.4	121.6	9.1	24.2	33.3	54.5	11.3	20.7	S
Chulucanas	2	50.1	71	75	61	84	9	23	32	16	17	72.6	73.9	116.4	10.7	23.9	30.7	70.6	12.7	18	T
Chulucanas	2	49.9	73	75	64	78	9	23	32	15	16	82.1	69.6	114.1	11.5	21.9	30.7	68.4	12.3	18	T
Chulucanas	2	41.6	63	70	55	75	7.5	22	29	16	16	73.3	72.7	114.5	10	25.4	31.4	66	11.9	18	T
Chulucanas	1	33.1	64	65	55	69	8	20	28	15	15	79.7	75	116.4	11.6	23.4	30.8	51.7	12.5	24.2	T
Chulucanas	2	55.4	73	74	59	82	9	23	34	17	19	72	82.6	123.7	11	26	31.1	75.9	12.3	16.2	T
Chulucanas	2	46.4	66	69	58	82	9	22	30	16	18	70.7	81.8	113.8	11	27.3	31.9	70.3	13.6	19.4	T
Chulucanas	1	32.1	64	64	52	70	7	20	26	16	16	74.3	80	123.1	10	25	31.3	50.2	10.9	21.8	T
Chulucanas	1	34.9	66	66	58	72	7	20	27	15	16	80.6	80	113.8	9.7	24.2	30.3	52.9	10.6	20.1	T
Chulucanas	1	49	70	72	61	82	9	23	30	18	18	74.4	78.3	114.8	11	25.7	31.9	70	12.9	18.4	T
Chulucanas	2	32.4	63	64	53	71	7.5	20	27	14	15	74.6	75	118.9	10.6	23.8	31.3	51.4	11.9	23.1	T
Chulucanas	2	47.9	71	72	62	79	8	23	30	15.5	18	78.5	78.3	114.5	10.1	25.4	31.9	67.5	11.3	16.7	T
Chulucanas	2	44	68	69	59	82	7.5	22	32	16.5	17	72	77.3	115.3	9.1	25	31.9	64.7	11	17	T
Chulucanas	2	51.6	73	75	65	82	8.5	23	33	18	18	79.3	78.3	112.3	10.4	24.7	30.7	70.7	11.6	16.5	T
Chulucanas	1	45.4	68	71	59	80	8	22	31	17	16	73.8	72.7	115.3	10	23.5	31	66.8	11.8	17.6	T
Chulucanas	1	35.9	62	63	59	73	7.5	21	27	14	16	80.8	76.2	105.1	10.3	25.8	33.3	57.9	12.1	20.9	T
Chulucanas	1	36	66	69	55	74	8	22	28	15	17	74.3	77.3	120	10.8	25.8	31.9	54.5	12.1	22.2	T
Chulucanas	1	40.8	69	67	59	77	8	20	30	15	18	76.6	90	116.9	10.4	26.1	29.9	59.1	11.6	19.6	T
Chulucanas	2	40	60	64	59	76	7.5	21	31	16.5	17	77.6	81	101.7	9.9	28.3	32.8	66.7	12.5	18.8	T
Chulucanas	1	33.9	65	68	55	71	8	19	29	13	15	77.5	78.9	118.2	11.3	23.1	27.9	52.2	12.3	23.6	T
Chulucanas	2	43.9	61	67	59	79	9	22	31	16	17	74.7	77.3	103.4	11.4	27.9	32.8	72	14.8	20.5	T
Chulucanas	1	33.3	63	63	55	72	8.5	19	28	14	14	76.4	73.7	114.5	11.8	22.2	30.2	52.9	13.5	25.5	T
Chulucanas	1	36.9	70	69	58	76	8	19	29	15	16	76.3	84.2	120.7	10.5	22.9	27.5	52.7	11.4	21.7	T
Chulucanas	2	50.3	75	75	64	84	9	23	32	18	19	76.2	82.6	117.2	10.7	25.3	30.7	67.1	12	17.9	T
Chulucanas	2	53.3	70	67	64	85	8.5	23	32	19	19	75.3	82.6	109.4	10	27.1	34.3	76.1	12.1	15.9	T
Chulucanas	2	41	69	71	61	78	8	21	32	16	18	78.2	85.7	113.1	10.3	26.1	29.6	59.4	11.6	19.5	T
Chulucanas	2	53	71	73	62	83	8.5	23	32	19	20	74.7	87	114.5	10.2	28.2	31.5	74.6	12	16	T
Chulucanas	2	42.2	62	69	59	79	8	19	30	17	18	74.7	94.7	105.1	10.1	29	27.5	68.1	12.9	19	T
Chulucanas	2	43	69	70	62	78	8	21	30	16	18	79.5	85.7	111.3	10.3	26.1	30	62.3	11.6	18.6	T
Chulucanas	2	47	72	72	66	83	8.5	23	31.5	17.5	19	79.5	82.6	109.1	10.2	26.4	31.9	65.3	11.8	18.1	T
Chulucanas	2	45	60	64	59	83	8.5	21	30.5	19	16	71.1	76.2	101.7	10.2	26.7	32.8	75	14.2	18.9	T
Chulucanas	2	45.4	66	67	58	81	8	21	30	17	18	71.6	85.7	113.8	9.9	27.3	31.3	68.8	12.1	17.6	T
Chulucanas	1	34.7	74	71	58	73	8	21	29	15	16	79.5	76.2	127.6	11	21.6	29.6	46.9	10.8	23.1	T
Chulucanas	2	41.5	67	66	59	83	8.5	22	31	17	19	71.1	86.4	113.6	10.2	28.4	33.3	61.9	12.7	20.5	T
Chulucanas	2	42.2	67	67	57	78	8	23	30	17	18	73.1	78.3	117.5	10.3	26.9	34.3	63	11.9	19	T
Chulucanas	2	45.9	69	71	62	80	7.5	23	31	16	19	77.5	82.6	111.3	9.4	27.5	32.4	66.5	10.9	16.3	T
Chulucanas	1	25.3	59	60	50	65	7	18	26	12	14	76.9	77.8	118	10.8	23.7	30	42.9	11.9	27.7	T
Chulucanas	1	32.4	64	60	55	71	7.5	22	27	15	16	77.5	72.7	116.4	10.6	25	36.7	50.6	11.7	23.1	T
Chulucanas	2	54.2	68	69	62	83	8	23	33	18	16	74.7	69.6	109.7	9.6	23.5	33.3	79.7	11.8	14.8	T
Chulucanas	2	43.6	70	70	61	81	7.5	23	31	17	18	75.3	78.3	114.8	9.3	25.7	32.9	62.3	10.7	17.2	T
Chulucanas	2	40.7	62	66	60	74	8	21	30	15	17	81.1	81	103.3	10.8	27.4	31.8	65.6	12.9	19.7	T
Chulucanas	2	48.5	67	69	62	80	8	22	31	16	17	77.5	77.3	108.1	10	25.4	31.9	72.4	11.9	16.5	T
Chulucanas	2	53.8	65	69	65	85	9	23	31	18.5	18	76.5	78.3	100	10.6	27.7	33.3	82.8	13.8	16.7	T
Chulucanas	2	55.1	75	75	75	85	10	25	35.5	18	20	88.2	80	100	11.8	26.7	33.3	73.5	13.3	18.1	T
Chulucanas	2	58.4	69.5	70	67	86	8	22	32	19.5	18	77.9	81.8	103.7	9.3	25.9	31.4	84	11.5	13.7	T
Chulucanas	2	58.1	67	68.5	65	92	9	24	33	20	20	70.7	83.3	103.1	9.8	29.9	35	86.7	13.4	15.5	T
Chulucanas	2	41.1	69.5	67	55	80	9	21	30	17	17	68.8	81	126.4	11.3	24.5	31.3	59.1	12.9	21.9	T
Chulucanas	1	32.3	58	63	57	73	7.5	22	27	17.5	17	78.1	77.3	101.8	10.3	29.3	34.9	55.7	12.9	23.2	T
Chulucanas	1	40.8	61	64	55	77	8	21	30	16	16	71.4	76.2	110.9	10.4	26.2	32.8	66.9	13.1	19.6	T
Chulucanas	2	51	75	78	74	85	9.5	23	34	18	20	87.1	87	101.4	11.2	26.7	29.5	68	12.7	18.6	T
Chulucanas	2	55.1	74	74	65	86	9	24	32	19	19	75.6	79.2	113.8	10.5	25.7	32.4	74.5	12.2	16.3	T
Chulucanas	2	57.7	74	74	68	87	9	24	33	19	19	78.2	79.2	108.8	10.3	25.7	32.4	78	12.2	15.6	T
Chulucanas	2	43.3	66	72	60	80	8.5	21	31	17	18	75	85.7	110	10.6	27.3	29.2	65.6	12.9	19.6	T
Chulucanas	1	38.3	68	70	54	74	8	20	31	16	16	73	80	125.9	10.8	23.5	28.6	56.3	11.8	20.9	T
Chulucanas	1	44.1	64	64	58	80	8.5	23	30	18	17	72.5	73.9	110.3	10.6	26.6	35.9	68.9	13.3	19.3	T
Chulucanas	1	40.7	66	64	54	81	7.5	21	29	18.5	16	66.7	76.2	122.2	9.3	24.2	32.8	61.7	11.4	18.4	T
Chulucanas	1	37.2	69	69	54	76	9	21	29	15	16	71.1	76.2	127.8	11.8	23.2	30.4	53.9	13	24.2	T
Chulucanas	2	48.9	73	73	62	86	9	22	30	18	18	72.1	81.8	117.7	10.5	24.7	30.1	67	12.3	18.4	T
Chulucanas	2	56.4	71	69	63	85	8	23	31	18	18	74.1	78.3	112.7	9.4	25.4	33.3	79.4	11.3	14.2	T
Chulucanas	2	57.4	79	78	69	90	9	24	35	20	21	76.7	87.5	114.5	10	26.6	30.8	72.7	11.4	15.7	T
Chulucanas	2	54.4	65	68	62	86	9.5	24	32	19	18	72.1	75	104.8	11	27.7	35.3	83.7	14.6	17.5	T
Chulucanas	1	40.6	66	66	55	77	8	22	30	16	17	71.4	77.3	120	10.4	25.8	33.3	61.5	12.1	19.7	T
Chulucanas	2	47.2	64	66	61	82	9	23	31	20	19	74.4	82.6	104.9	11	29.7	34.8	73.8	14.1	19.1	T
Chulucanas	1	33.3	65	64	54	73	8	26	21	15	14	74	53.8	120.4	11	21.5	40.6	51.2	12.3	24	T
Chulucanas	1	39	64	65	59	78	8.5	22	30	18	17	75.6	77.3	108.5	10.9	26.6	33.8	60.9	13.3	21.8	T
Chulucanas	2	54	72	72	63	87	8	24	31.5	20	19	72.4	79.2	114.3	9.2	26.4	33.3	75	11.1	14.8	T
Chulucanas	2	44.2	62.5	64	61	83	8.5	23	32	19	18	73.5	78.3	102.5	10.2	28.8	35.9	70.7	13.6	19.2	T
Chulucanas	2	38.4	72	72	57	82	8	22	30	18	19	69.5	86.4	126.3	9.8	26.4	30.6	53.3	11.1	20.8	T
Chulucanas	2	39.2	62	62	57	78	8.5	22	29	17	17	73.1	77.3	108.8	10.9	27.4	35.5	63.2	13.7	21.7	U
Chulucanas	2	39.9	67	69	59	77	8	21	29	18	19	76.6	90.5	113.6	10.4	28.4	30.4	59.6	11.9	20.1	U
Chulucanas	2	50.6	68	71	63	85	9	25	32	18	22	74.1	88	107.9	10.6	32.4	35.2	74.4	13.2	17.8	U
Chulucanas	2	44.6	71	71	61	83	8.5	22	32	17.5	17	73.5	77.3	116.4	10.2	23.9	31	62.8	12	19.1	U
Chulucanas	2	39.4	63	65	53	82	8.5	22	30	19	16	64.6	72.7	118.9	10.4	25.4	33.8	62.5	13.5	21.6	U
Chulucanas	1	28.2	62	61	52	68	7.5	20	26	13	14	76.5	70	119.2	11	22.6	32.8	45.5	12.1	26.6	U
Chulucanas	1	34.8	58	59	55	73	8	20	26	16	18	75.3	90	105.5	11	31	33.9	60	13.8	23	U
Chulucanas	1	34.2	63	60	50	77	8	20	29	17	18	64.9	90	126	10.4	28.6	33.3	54.3	12.7	23.4	U
Chulucanas	2	46.5	65	66	61	85	8.5	23	30	18	19	71.8	82.6	106.6	10	29.2	34.8	71.5	13.1	18.3	U
Chulucanas	2	38.3	70	71	63	78	8	23	30	15	18	80.8	78.3	111.1	10.3	25.7	32.4	54.7	11.4	20.9	U
Chulucanas	2	51.8	74	74	60	86	8	24	32	18	19	69.8	79.2	123.3	9.3	25.7	32.4	70	10.8	15.4	U
Chulucanas	1	29.2	56	56	55	70	8	19	28	14	15	78.6	78.9	101.8	11.4	26.8	33.9	52.1	14.3	27.4	U
Chulucanas	1	39.7	65	62	56	80	9	21	30	18	19	70	90.5	116.1	11.3	29.2	33.9	61.1	13.8	22.7	U
Chulucanas	2	45.3	67	67	62	79	8	22	30	15	19	78.5	86.4	108.1	10.1	28.4	32.8	67.6	11.9	17.7	V
Chulucanas	2	52.1	68	69	64	81	9	23	29	19	20	79	87	106.3	11.1	29.4	33.3	76.6	13.2	17.3	V
Chulucanas	2	42.6	62	61	62	76	9	21	30	16	17	81.6	81	100	11.8	27.4	34.4	68.7	14.5	21.1	V
Chulucanas	2	43.3	65	67	58	78	8	21	30	18	17	74.4	81	112.1	10.3	26.2	31.3	66.6	12.3	18.5	V
Chulucanas	2	43.9	61	62	63	76	8.5	22	29	16.5	17	82.9	77.3	96.8	11.2	27.9	35.5	72	13.9	19.4	V
Chulucanas	2	43	64	65	58	77	7	20	30	16	17	75.3	85	110.3	9.1	26.6	30.8	67.2	10.9	16.3	V
Chulucanas	2	47.8	68	69	59	81	8.5	24	32	18	19	72.8	79.2	115.3	10.5	27.9	34.8	70.3	12.5	17.8	V
Chulucanas	2	49	67	67	62	83	8.5	24	30	16	18	74.7	75	108.1	10.2	26.9	35.8	73.1	12.7	17.3	V
Chulucanas	1	39.8	64	63	58	73	8	21	26.5	16	17	79.5	81	110.3	11	26.6	33.3	62.2	12.5	20.1	V
Chulucanas	1	33.4	60	61	52	74	8	20	27	16	17	70.3	85	115.4	10.8	28.3	32.8	55.7	13.3	24	V
Chulucanas	1	34.9	56	58	50	78	8	21	26	15	15	64.1	71.4	112	10.3	26.8	36.2	62.3	14.3	22.9	V
Chulucanas	2	55.6	63	64	61	86	9	21	32	19	18	70.9	85.7	103.3	10.5	28.6	32.8	88.3	14.3	16.2	V
Chulucanas	2	54.2	63	67	62	83	8.5	22	31	18	19	74.7	86.4	101.6	10.2	30.2	32.8	86	13.5	15.7	V
Chulucanas	2	59.4	76	77	64	90	8.5	25	35	17	20	71.1	80	118.8	9.4	26.3	32.5	78.2	11.2	14.3	W
Chulucanas	2	60.4	69	74	67	83	9	24	34	16	20	80.7	83.3	103	10.8	29	32.4	87.5	13	14.9	W
Chulucanas	2	39.5	63	69	56	76	7	22	30	15	16	73.7	72.7	112.5	9.2	25.4	31.9	62.7	11.1	17.7	W
Chulucanas	2	50	67	70	65	82	9	23	30.5	17	19	79.3	82.6	103.1	11	28.4	32.9	74.6	13.4	18	W
Chulucanas	2	69.1	81	81	71	94	10	25	35	19	24	75.5	96	114.1	10.6	29.6	30.9	85.3	12.3	14.5	W
Chulucanas	2	43.4	70	74	63	77	8	22	30	14	18	81.8	81.8	111.1	10.4	25.7	29.7	62	11.4	18.4	W
Chulucanas	2	40.1	64	65	62	76	8	20	30	14	17	81.6	85	103.2	10.5	26.6	30.8	62.7	12.5	20	W
Chulucanas	2	50.5	71	75	62	84	9	23	31	15	19	73.8	82.6	114.5	10.7	26.8	30.7	71.1	12.7	17.8	W
Chulucanas	2	50.8	71	75	64	85	9	23	33	17	17	75.3	73.9	110.9	10.6	23.9	30.7	71.5	12.7	17.7	W
Chulucanas	1	35.5	64	66	59	72	8	21	28	14	16	81.9	76.2	108.5	11.1	25	31.8	55.5	12.5	22.5	X
Chulucanas	2	62	74	75	64	90	9.5	23	35	18	20	71.1	87	115.6	10.6	27	30.7	83.8	12.8	15.3	X
Chulucanas	1	30.7	60	62	54	70	8	20	27	13	15	77.1	75	111.1	11.4	25	32.3	51.2	13.3	26.1	X
Chulucanas	1	40.5	70	68	55	81	8	22	30	16	17	67.9	77.3	127.3	9.9	24.3	32.4	57.9	11.4	19.8	X
Chulucanas	1	32.2	61	61	54	74	8	20	27	16	16	73	80	113	10.8	26.2	32.8	52.8	13.1	24.8	X
Chulucanas	1	28.7	59	62	51	69	7	20	26	12	13	73.9	65	115.7	10.1	22	32.3	48.6	11.9	24.4	X
Chulucanas	1	36.8	64	65	56	79	8	20	28	13.5	14	70.9	70	114.3	10.1	21.9	30.8	57.5	12.5	21.7	X
Chulucanas	1	23	60	62	52	63	7	19	23	11	14	82.5	73.7	115.4	11.1	23.3	30.6	38.3	11.7	30.4	X
Chulucanas	2	45.2	68	71	60	79	9	23	31	17	18	75.9	78.3	113.3	11.4	26.5	32.4	66.5	13.2	19.9	X
Chulucanas	1	42.4	63	65	57	81	8	22	31	17	18	70.4	81.8	110.5	9.9	28.6	33.8	67.3	12.7	18.9	X
Chulucanas	1	43	62	64	60	79	8	22	29	16	17	75.9	77.3	103.3	10.1	27.4	34.4	69.4	12.9	18.6	X
Chulucanas	1	39	64	62	55	82	7.5	22	31	16	16	67.1	72.7	116.4	9.1	25	35.5	60.9	11.7	19.2	X
Chulucanas	1	39.4	63	63	58	78	8.5	21	28	17	17	74.4	81	108.6	10.9	27	33.3	62.5	13.5	21.6	X
Chulucanas	1	39.4	67	68	60	76	9	21	28	16.5	16	78.9	76.2	111.7	11.8	23.9	30.9	58.8	13.4	22.8	X
Chulucanas	2	61.5	75	74	64	91	9	25	34	19.5	21	70.3	84	117.2	9.9	28	33.8	82	12	14.6	X
Chulucanas	2	54.5	68	70	70	88	10	25	34	19	19	79.5	76	97.1	11.4	27.9	35.7	80.1	14.7	18.3	X
Chulucanas	2	50.3	69	70	61	83	8.5	23	31	17	18	73.5	78.3	113.1	10.2	26.1	32.9	72.9	12.3	16.9	X
Chulucanas	1	36.8	64	64	56	74	8	21	28	16	17	75.7	81	114.3	10.8	26.6	32.8	57.5	12.5	21.7	X
Chulucanas	2	42.7	70	76	65	84	8.5	24	31.5	16	19	77.4	79.2	107.7	10.1	27.1	31.6	61	12.1	19.9	X
Chulucanas	1	40.3	66	68	56	76	7	22	30	15	16	73.7	72.7	117.9	9.2	24.2	32.4	61.1	10.6	17.4	X
Chulucanas	2	56.8	71.5	73	66	85	9	25	31	18	19	77.6	76	108.3	10.6	26.6	34.2	79.4	12.6	15.8	X
Chulucanas	1	33.5	66	69	57	71	8	21	26	14	15	80.3	71.4	115.8	11.3	22.7	30.4	50.8	12.1	23.9	X
Chulucanas	1	39.5	66	67	57	76	8.5	22	30	16	17	75	77.3	115.8	11.2	25.8	32.8	59.8	12.9	21.5	X
Chulucanas	1	40.2	66	68	56	72	8	19	28	16	17	77.8	89.5	117.9	11.1	25.8	27.9	60.9	12.1	19.9	X
Chulucanas	1	41	66	67	53	77	7	20	29	15	17	68.8	85	124.5	9.1	25.8	29.9	62.1	10.6	17.1	X
Chulucanas	2	46.9	69	69	59	78	8	22	28	16	18	75.6	81.8	116.9	10.3	26.1	31.9	68	11.6	17.1	X
Chulucanas	2	55.4	71	71	64	87	9	24	30.5	19	20	73.6	83.3	110.9	10.3	28.2	33.8	78	12.7	16.2	X
Chulucanas	2	35.5	63	64	56	72	9	20	27	14	17	77.8	85	112.5	12.5	27	31.3	56.3	14.3	25.4	X
Chulucanas	2	52.7	73	77	63	82	8	24	33	18.5	18	76.8	75	115.9	9.8	24.7	31.2	72.2	11	15.2	Y
Chulucanas	2	48.9	71	74	60	80	8	22	32	16.5	18	75	81.8	118.3	10	25.4	29.7	68.9	11.3	16.4	Y
Chulucanas	1	36.5	67	67	57	72	7.5	25	29.5	14	16	79.2	64	117.5	10.4	23.9	37.3	54.5	11.2	20.5	Y
Chulucanas	2	47.2	73	73	65	80	8.5	24	31	14	18	81.3	75	112.3	10.6	24.7	32.9	64.7	11.6	18	Y
Chulucanas	2	48	71	74	68	80	8	24	34	16	18	85	75	104.4	10	25.4	32.4	67.6	11.3	16.7	Y
Chulucanas	2	43.7	61	61	58	78	8	21	30	14	18	74.4	85.7	105.2	10.3	29.5	34.4	71.6	13.1	18.3	Y
Chulucanas	2	51.5	68	66	62	81	8	23	33	15	17	76.5	73.9	109.7	9.9	25	34.8	75.7	11.8	15.5	R
Chulucanas	1	33.2	61	60	56	69	8	20	26	14	14	81.2	70	108.9	11.6	23	33.3	54.4	13.1	24.1	R
Chulucanas	2	37.2	54	59	56	73	8	20	27	14	15	76.7	75	96.4	11	27.8	33.9	68.9	14.8	21.5	R
Chulucanas	1	26.7	55	56	52	63	7	18	25	14	13	82.5	72.2	105.8	11.1	23.6	32.1	48.5	12.7	26.2	R
Chulucanas	2	44.2	59	60	59	76	9	22	30	16	18	77.6	81.8	100	11.8	30.5	36.7	74.9	15.3	20.4	R
Chulucanas	2	52.7	64	67	64	83	8.5	22	31	18	19	77.1	86.4	100	10.2	29.7	32.8	82.3	13.3	16.1	Z
Chulucanas	2	38.8	68	68	62	76	8	23	31	15.5	19	81.6	82.6	109.7	10.5	27.9	33.8	57.1	11.8	20.6	Z
Chulucanas	2	36.5	65	64	53	76	8	22	30	14	18	69.7	81.8	122.6	10.5	27.7	34.4	56.2	12.3	21.9	Z
Chulucanas	2	35.7	62	60	58	74	8	20	30	16	17	78.4	85	106.9	10.8	27.4	33.3	57.6	12.9	22.4	Z
Chulucanas	1	25.7	61	64	58	71	7	21	25.5	13	16	81.7	76.2	105.2	9.9	26.2	32.8	42.1	11.5	27.2	Z
Chulucanas	1	35.8	61	62	54	68	7	20	25	14.5	16	79.4	80	113	10.3	26.2	32.3	58.7	11.5	19.6	Z
Chulucanas	2	45.7	63	62	57	84	7	22	31	18	18	67.9	81.8	110.5	8.3	28.6	35.5	72.5	11.1	15.3	Z
Chulucanas	2	39.1	65	71	61	76	8	22	28	15	17	80.3	77.3	106.6	10.5	26.2	31	60.2	12.3	20.5	Z
Chulucanas	1	39.6	73	73	60	79	9	24	31	18	18	75.9	75	121.7	11.4	24.7	32.9	54.2	12.3	22.7	Z
Chulucanas	1	32	57	57	57	70	7.5	21	27	14.5	16	81.4	76.2	100	10.7	28.1	36.8	56.1	13.2	23.4	Z
Chulucanas	2	42.9	68	70	57	64	8	24	32	16	18	89.1	75	119.3	12.5	26.5	34.3	63.1	11.8	18.6	Z
Chulucanas	1	36.6	65	67	53	77	8	20	28	16	16	68.8	80	122.6	10.4	24.6	29.9	56.3	12.3	21.9	Z
Chulucanas	2	43.5	62	63	58	78	8	22	30	16.5	19	74.4	86.4	106.9	10.3	30.6	34.9	70.2	12.9	18.4	Z
Chulucanas	2	46.1	62	62	61	85	8	22	31	15	17	71.8	77.3	101.6	9.4	27.4	35.5	74.4	12.9	17.4	Z
Chulucanas	2	54.2	72	73	64	85	8.5	23	35	19	19	75.3	82.6	112.5	10	26.4	31.5	75.3	11.8	15.7	Z
Chulucanas	2	41.8	61	70	57	81	8	22	30	16	17	70.4	77.3	107	9.9	27.9	31.4	68.5	13.1	19.1	Z
Chulucanas	1	28.6	58	63	52	70	7.5	19	27	14	15	74.3	78.9	111.5	10.7	25.9	30.2	49.3	12.9	26.2	Z
Chulucanas	1	34	64	63	55	76	7.5	23	29	15	17	72.4	73.9	116.4	9.9	26.6	36.5	53.1	11.7	22.1	Z
Chulucanas	2	41.5	74	79	58	77	8	23	30	17	18	75.3	78.3	127.6	10.4	24.3	29.1	56.1	10.8	19.3	Z
Chulucanas	2	44	65	66	63	79	8	22	30	17	18	79.7	81.8	103.2	10.1	27.7	33.3	67.7	12.3	18.2	Z
Chulucanas	2	45	77	69	66	77	8	22	29	15.5	18	85.7	81.8	116.7	10.4	23.4	31.9	58.4	10.4	17.8	Z
Chulucanas	1	28.7	61	62	57	69	7	21	28	14	15	82.6	71.4	107	10.1	24.6	33.9	47	11.5	24.4	Z
Chulucanas	2	47	69	69	58	86	9	22	34	17	18	67.4	81.8	119	10.5	26.1	31.9	68.1	13	19.1	Z
Chulucanas	1	30.9	58	57	52	73	7.5	21	26	14	16	71.2	76.2	111.5	10.3	27.6	36.8	53.3	12.9	24.3	A1
Chulucanas	2	42	69	70	61	79	9	22	32	15	19	77.2	86.4	113.1	11.4	27.5	31.4	60.9	13	21.4	A1
Chulucanas	1	30.1	66	67	52	73	7.5	21	26	15	16	71.2	76.2	126.9	10.3	24.2	31.3	45.6	11.4	24.9	A1
Chulucanas	1	33.3	66	67	52	72	8	21	26	14	15	72.2	71.4	126.9	11.1	22.7	31.3	50.5	12.1	24	A1
Chulucanas	1	25.9	59	62	52	67	7.5	19	25	13	15	77.6	78.9	113.5	11.2	25.4	30.6	43.9	12.7	29	A1
Chulucanas	2	31.9	61	61	52	76	8	20	31	15	18	68.4	90	117.3	10.5	29.5	32.8	52.3	13.1	25.1	A1
Chulucanas	2	38.9	66	66	56	75	8	21	30	15	19	74.7	90.5	117.9	10.7	28.8	31.8	58.9	12.1	20.6	A1
Chulucanas	2	58	74	73	65	88	10	24	32	20	20	73.9	83.3	113.8	11.4	27	32.9	78.4	13.5	17.2	A1
Chulucanas	2	40.6	63	62	58	76	8	22	28	17	18	76.3	81.8	108.6	10.5	28.6	35.5	64.4	12.7	19.7	A1
Chulucanas	2	51.1	71	69	63	89	8.5	23	33	19	19	70.8	82.6	112.7	9.6	26.8	33.3	72	12	16.6	B1
Chulucanas	2	46.5	74	71	62	84	8.5	24	32	18	18	73.8	75	119.4	10.1	24.3	33.8	62.8	11.5	18.3	B1
Chulucanas	2	62.3	75	74	68	88	10	28	37	22	22	77.3	78.6	110.3	11.4	29.3	37.8	83.1	13.3	16.1	B1
Chulucanas	2	56.3	65	68	59	88	8.5	24	33	20	20	67	83.3	110.2	9.7	30.8	35.3	86.6	13.1	15.1	B1
Chulucanas	2	42.4	68	69	58	80	8	24	33	16	19	72.5	79.2	117.2	10	27.9	34.8	62.4	11.8	18.9	B1
Chulucanas	1	46.2	65	68	59	84	8	24	32	17	18	70.2	75	110.2	9.5	27.7	35.3	71.1	12.3	17.3	B1
Chulucanas	2	47.6	70	73	65	86	8.5	24	31	17	18	75.6	75	107.7	9.9	25.7	32.9	68	12.1	17.9	B1
Chulucanas	1	41.8	67	67	57	78	8	24	31	17	16	73.1	66.7	117.5	10.3	23.9	35.8	62.4	11.9	19.1	B1
Chulucanas	1	42.1	64	63	53	86	8	22	32	18	16	61.6	72.7	120.8	9.3	25	34.9	65.8	12.5	19	B1
Chulucanas	2	60.9	70	70	60	92	9	24	34	20	20	65.2	83.3	116.7	9.8	28.6	34.3	87	12.9	14.8	B1
Chulucanas	2	52.5	65	67	59	85	8	23	36	19	19	69.4	82.6	110.2	9.4	29.2	34.3	80.8	12.3	15.2	B1
Chulucanas	2	46.8	66	65	62	85	9	23	35	19	18	72.9	78.3	106.5	10.6	27.3	35.4	70.9	13.6	19.2	B1
Chulucanas	2	63.8	70	70	63	93	9	27	37	23	22	67.7	81.5	111.1	9.7	31.4	38.6	91.1	12.9	14.1	B1
Chulucanas	2	50.3	71	71	62	81	8.5	23	32	16.5	19	76.5	82.6	114.5	10.5	26.8	32.4	70.8	12	16.9	C1
Chulucanas	2	45	69	69	60	82	8	22	30	16	17	73.2	77.3	115	9.8	24.6	31.9	65.2	11.6	17.8	C1
Chulucanas	1	38.6	60	65	57	79	8	22	33	16	17	72.2	77.3	105.3	10.1	28.3	33.8	64.3	13.3	20.7	C1
Chulucanas	1	35.6	66	67	56	74	7	22	28	14	14	75.7	63.6	117.9	9.5	21.2	32.8	53.9	10.6	19.7	C1
Chulucanas	2	34.5	61	61	58	75	7	22	28	16	16	77.3	72.7	105.2	9.3	26.2	36.1	56.6	11.5	20.3	D1
Chulucanas	2	37	61	62	59	79	8	23	30	16	17	74.7	73.9	103.4	10.1	27.9	37.1	60.7	13.1	21.6	D1
Chulucanas	1	35.6	61	63	56	74	7	21	28	16	16	75.7	76.2	108.9	9.5	26.2	33.3	58.4	11.5	19.7	D1
Chulucanas	1	32.9	63	63	55	78	8	20	29	14	14	70.5	70	114.5	10.3	22.2	31.7	52.2	12.7	24.3	D1
Chulucanas	2	50	72	73	63	85	8.5	23	31	17	20	74.1	87	114.3	10	27.8	31.5	69.4	11.8	17	E1
Chulucanas	1	54.3	69	74	64	85	9	24	33	19.5	20	75.3	83.3	107.8	10.6	29	32.4	78.7	13	16.6	E1
Chulucanas	1	37.7	66	67	59	73	8	22	29	16	17	80.8	77.3	111.9	11	25.8	32.8	57.1	12.1	21.2	E1

## Sheet: legend
For Age:
1 = Under 3 years
2 = Above 3 years
Linear body measurements:
BW = Body weight
WH = Withers height
RH = Rump height
BL = Body length
CG = Chest girth
CP = Cannon perimeter
RL = Rump length
BD = Body depth
CW = Chest width
RW = Rump width
Morphometric indices:
BOI = Body index
PVI = Pelvic index
PPI = Proportionality index
MTI = Metacarpal-thoracic index
TPI = Transversal pelvic index
LPI = Logitudinal pelvic index
CCI = Compactness index
RCTI = Relative Cannon Thickness Index
CLI = Cannon Load Index
